# Supplementary material for: Time-restricted feeding enhances cross-tissue temporal coordination of mitochondrial-associated transcripts
Source: iScience. 2026 May 15;29(6):115957. doi: 10.1016/j.isci.2026.115957 (PMC13206650; doi:10.1016/j.isci.2026.115957)
Supplement: Table S1. ALF and TRF synchronization scores for MATs across all tissues [file mmc2.xlsx]

## Sheet: Sheet1
Supplemental Table 1. ALF and TRF synchronization scores (whole-body) for MATs across all tissues (ranked highest to lowest for TRF values). Related to figure 4.
Gene Symbol (mouse)	ALF	TRF
Coq10b	113.641	144.535
Cry1	127.162	141.746
Fastkd5	78.599	140.28
Mgme1	76.9804	132.788
Tk2	50.6445	132.137
Hspd1	102.821	125.165
Mmaa	71.2362	120.421
Slc25a16	60.8164	114.503
Opa3	68.0548	110.275
Hspe1	65.0232	107.016
Pink1	28.4701	104.967
Tamm41	60.7423	103.114
Ide	122.846	102.502
Prkn	55.6388	100.799
Slc25a25	18.0984	100.012
Nudt5	45.2166	99.7315
Fbxl4	38.1341	97.5164
Rsad1	105.531	95.3413
Noct	46.4151	94.4593
Mthfd1l	104.754	93.1971
Cpt1a	8.98185	92.6881
Adck5	37.3498	89.2622
Mtrf1l	48.1317	88.3516
Alkbh1	20.6677	87.794
Nmnat3	47.3734	85.733
Alas2	38.1707	85.4393
Mcl1	71.0665	84.13
Ndufaf4	46.4412	81.9551
Sfxn3	57.2441	81.9064
Ears2	43.4002	81.5308
Coq8a	27.9764	81.4372
Bnip3	48.4679	81.1443
Mrpl19	17.4242	80.9651
Taz	39.1675	79.575
Mrrf	35.7052	79.4857
Pnpo	56.5237	79.2666
Atpsckmt	42.3885	78.1233
Plscr3	46.2809	77.5036
Timmdc1	8.45042	75.2549
Spire1	39.4005	75.1272
Slc25a29	9.85865	74.7167
Casp9	32.4997	74.5536
Slc8b1	25.7475	74.4864
Parl	47.8097	74.3141
E130311K13Rik	10.8279	73.4809
Pde12	19.267	73.4765
Polg2	36.3497	72.5534
Nipsnap2	22.153	72.244
Cmc1	45.3174	72.0402
Slc25a38	31.143	71.9858
Hoga1	60.6436	71.8218
Fahd2a	10.268	71.6547
Pccb	17.244	71.4913
Pdk4	97.921	71.427
Rdh13	35.1901	71.0302
Mars2	33.5472	70.9304
Stx17	15.8426	70.5355
Mocs1	37.8258	69.9273
Sirt5	40.7835	69.0394
Trmt10c	45.2689	68.1769
Slc25a19	14.3075	67.9108
Clpx	23.0772	67.8905
Slc25a33	90.5885	67.5262
Pex11b	8.42829	67.4011
Mrps25	23.2318	67.3868
Twnk	49.7891	65.9691
Agpat5	45.6125	65.5748
Selenoo	25.8237	65.0579
Slc25a34	12.5303	65.0345
Trub2	68.2959	64.7334
Cyb5r3	23.9857	64.2958
Coq5	9.53095	64.221
Tomm20	47.5721	63.6124
Nif3l1	8.29513	63.4131
Lias	69.3423	63.3593
Nlrx1	37.0945	63.1265
Eci2	46.4748	62.5521
Pdf	25.2413	62.4986
Xpnpep3	59.6543	62.2268
Rhot1	36.178	62.2247
Sod2	21.1938	62.0571
Glod4	13.664	61.8682
Pgs1	20.3789	61.6281
Ehhadh	-0.763228	61.2994
Lyrm2	18.9027	61.0984
Cbr4	14.4782	60.4929
Ccdc127	22.1184	59.964
Yars2	14.3063	59.9406
Tmem177	28.1383	59.5299
Pdk2	27.2397	59.3886
Mpv17l	20.812	59.0846
Tomm40l	10.509	59.0693
Acot2	-2.20362	59.0249
Nln	18.1694	58.6091
Mrpl36	12.9126	58.2027
Acly	22.9556	58.0967
Hscb	38.8462	58.0224
Abca9	72.2156	57.9724
Polb	24.2143	57.2296
Tars2	11.2456	57.0263
Dcxr	38.806	56.9557
Acsf2	17.411	56.8401
Ogg1	43.6708	56.7128
2810006K23Rik	46.153	56.5748
Prdx6	29.7298	56.1573
Mavs	18.8016	55.6844
Txnrd1	14.8205	54.719
Acadl	16.4582	54.0828
Mrpl35	7.79522	54.014
Chchd5	24.9257	53.9327
Bckdha	19.4607	53.8354
Nipsnap3b	15.0631	53.7538
Usp30	38.1301	53.2079
Pars2	15.2189	52.9804
Timm29	30.3115	52.6305
Hmgcs2	10.31	52.5857
Oxnad1	24.8482	52.435
Auh	7.07547	52.3432
Acaa2	7.35406	52.213
Hadh	7.94048	52.1992
Pdhx	36.2548	51.7997
Maoa	10.6125	51.5292
Fhit	14.7408	51.2283
Mrps22	22.7223	51.0122
Top3a	27.4909	50.977
Gatc	13.9988	50.6744
Pptc7	26.3393	50.3469
Snap29	56.3179	50.1179
Gfm1	27.378	49.8377
1700066M21Rik	28.9954	49.7385
Nsun3	13.9089	49.6835
Mtfp1	9.10739	48.9706
Rmdn3	6.14472	48.9184
Exd2	38.9316	48.7998
Mto1	21.2305	48.6801
Pnpt1	18.0797	48.3345
Micu2	5.91414	48.056
Cars2	22.5241	47.7308
Bckdk	56.334	47.7144
Vwa8	-7.39006	47.4401
Pdk1	27.6624	47.3768
Iars2	18.2075	47.2766
Pck2	7.27492	47.2087
Rmnd1	20.4482	47.1135
Wars2	39.4544	47.003
Gtpbp10	17.039	46.9785
Nipsnap1	18.1535	46.833
Hmgcl	22.7618	46.259
Cox7a2l	18.2757	46.0962
Ptcd2	0.275671	45.8141
Pxmp4	2.61006	45.7953
Htatip2	17.0483	45.7063
Pyurf	20.9788	45.4139
Mrm3	-0.881802	45.2619
Cyp27a1	18.5893	45.1208
Mcat	1.27857	45.046
Abhd10	22.9126	45.0381
Rpusd4	6.52452	44.8053
Acaca	5.80304	44.7297
Primpol	12.0618	44.7033
Dmac2l	21.753	44.4385
Ak3	59.5081	44.427
Cryzl2	18.8721	44.2992
Smim8	17.7429	44.193
Mrpl15	20.2739	44.1403
Slc25a40	11.3222	44.0721
Cmc2	21.6188	43.9716
Ak4	36.3342	43.8756
Sdr39u1	60.7472	43.8631
Slc25a44	18.8014	43.8095
Bbc3	33.5052	43.7908
Afg3l2	43.3913	43.7074
Ifi27	0.360963	43.5181
Etfrf1	2.23943	43.4295
Osgepl1	33.561	43.2934
Mrps2	12.8436	43.1584
Fundc2	18.308	42.9278
AA467197	6.84417	42.808
Dnm1l	13.069	42.7648
Mrps9	30.2457	42.755
Fam136a	23.0753	42.6952
Golph3	22.7398	42.6163
Smim20	20.7943	42.5519
Rtn4ip1	8.91321	42.3986
Echdc3	18.2454	42.1182
Bcl2l11	21.6878	41.9431
Surf1	42.628	41.9263
Chchd7	56.8229	41.7975
Oxa1l	45.1546	41.7253
Ech1	0.692533	41.6331
Hspa9	34.1272	41.3698
Dnajc4	15.5307	41.324
Slc25a28	37.331	41.2612
Oxld1	20.8973	41.0898
Sphk2	57.2943	40.7665
Mlycd	8.89566	40.6237
Idh2	31.3346	40.5466
Bcs1l	2.89092	40.3755
Mrpl42	18.8343	40.3349
Grsf1	25.7587	40.3177
Mrpl51	25.2659	40.1764
Acsm5	8.44886	40.0887
Fasn	25.1355	39.4983
Mtfr1	20.5327	39.4597
Mtfr1l	42.4395	39.095
Mrpl47	13.9784	39.0373
Slc25a12	16.4816	38.9394
Glud1	20.8817	38.853
Septin4	24.5814	38.7751
Adck2	13.8933	38.6598
Rab24	21.5195	38.587
Fastkd2	17.5678	38.5837
Bco2	8.65983	38.5692
Dhtkd1	14.2146	38.4944
Ttc19	16.6541	38.3956
Mrpl49	0.321431	38.2935
Idh3g	9.61811	38.1507
Armc10	27.9492	38.1013
Acsl1	-0.506866	37.761
Slc25a11	46.4447	37.7537
Acsf3	34.1362	37.6893
Fech	45.2745	37.6556
Txnrd2	15.5834	37.6117
Dnaja3	18.3301	37.5638
Ppox	21.6264	37.49
Mtg2	13.3929	37.4511
Clybl	16.0621	37.4092
Oma1	13.3376	37.3404
Etfa	3.00523	37.298
Rexo2	5.52698	37.1467
Mrpl21	2.87507	36.8405
Dmac2	50.083	36.7156
Cmpk2	9.21921	36.6408
Mrps27	-1.24592	36.635
Noa1	36.4914	36.3932
Dnajc19	18.9076	36.29
Idh3a	30.9541	36.2668
Dmpk	26.1826	36.1139
Isca1	9.36593	36.0138
Cstad	33.7759	35.8999
Trit1	8.67583	35.7099
Styxl1	12.5731	35.6143
Coq10a	20.5149	35.5329
Ndufaf5	8.92093	35.4966
Tmem70	23.2626	35.4666
Fam210b	28.023	35.2223
Echdc1	23.5734	35.1183
Ak2	10.1541	35.1175
Ptcd1	27.0288	35.0956
Slc25a32	27.156	34.5888
Mrs2	10.2931	34.4634
Sdhaf2	16.4752	34.3548
Aldh1b1	-3.06201	34.2
Mterf3	16.5649	34.1027
Casp8	18.4298	34.0984
Tufm	3.66723	34.0357
Mutyh	24.1187	34.0091
Phyh	26.663	33.8957
Rpia	3.04286	33.8327
Sfxn4	7.06028	33.8236
Trmt5	3.10035	33.7201
Bik	31.6178	33.6462
Cat	5.35833	33.5334
Mief1	8.69462	33.5309
Acss1	1.37991	33.4784
Suclg2	6.60526	33.4574
Nudt13	16.66	33.4476
Mrps7	7.78076	33.4147
Cdk5rap1	46.1113	33.4051
Prorp	11.4435	33.4025
C030006K11Rik	40.4753	33.3241
Etfbkmt	11.2043	33.2711
Sdhaf3	-0.441864	33.2616
Immp1l	9.25035	33.1899
Gpat2	4.02176	33.1281
Slc25a23	9.60652	32.9583
Taco1	7.67385	32.8957
Spg7	12.2301	32.8734
Myo19	16.7179	32.544
Mrps6	43.0698	32.283
Spryd4	1.42475	32.2204
Mcu	2.9414	32.1601
Acads	15.7942	32.1157
Coa4	-1.92146	31.8396
Bcat2	-0.354531	31.8303
Dnajc30	31.2723	31.7508
Acat1	10.2417	31.6885
Gfm2	35.888	31.6211
Cryz	9.65855	31.4423
Lyplal1	8.13408	31.4397
Mrm2	-3.4029	31.3987
Tfam	18.8496	31.0599
Ccdc90b	2.57962	30.9878
Acot11	29.2423	30.966
Nt5dc3	12.0144	30.9084
Timm8a1	13.2091	30.8482
Ucp3	15.4022	30.7887
Fastkd1	11.5356	30.5756
Star	33.7813	30.49
Pde2a	14.101	30.4858
Fkbp10	29.4423	30.4687
Lyrm7	9.89655	30.4266
Fam185a	17.8611	30.3665
Ociad1	13.6076	30.3079
Triap1	7.77521	30.2249
Clpb	3.29251	30.1282
Letm1	16.1203	30.1221
Fdps	6.7414	30.0263
Htra2	34.2964	29.9753
Micu1	18.7358	29.9034
Poldip2	33.17	29.5009
Nudt2	14.4859	29.4926
Cox20	14.1631	29.4432
Me3	15.0586	29.3809
Acsl6	5.50907	29.2765
Vdac1	19.6111	29.2461
Rpusd3	31.1242	29.24
Oxsm	-4.40704	29.1316
Prelid3b	9.24157	29.0388
Mrpl50	16.4665	28.8011
Dcakd	29.5441	28.7878
Synj2bp	18.0378	28.7264
Ucp2	20.5854	28.6406
Ecsit	13.9251	28.6356
Miga1	15.0518	28.627
Sirt3	6.92891	28.5647
Dbi	1.62779	28.3183
Nars2	19.255	28.31
Guf1	3.39705	28.2721
Prodh	44.8898	28.2607
Acod1	36.9616	28.2219
Abcb7	11.2493	28.1674
Higd1a	27.3068	28.1173
Timm9	1.50677	28.0727
Slc25a13	18.309	28.0541
Hint2	24.9691	28.0452
Ivd	13.0121	27.9432
Decr1	3.22926	27.6132
Diablo	12.3173	27.5799
Rmdn1	9.47122	27.5489
Mrpl57	2.81291	27.4045
Coq3	11.3891	27.3799
Vdac2	49.4496	27.3286
Prdx4	19.8575	27.207
Sfxn2	11.956	27.1126
Dlst	40.8711	27.0743
Coa6	6.78646	26.8566
Dhodh	13.6102	26.7888
Uqcc3	23.566	26.5407
Ndufv3	15.3985	26.4865
Cbr3	2.07042	26.4083
Mrpl2	27.6446	26.4057
Slc25a4	20.9871	26.2247
Mpv17	11.5393	26.1198
Abcb8	41.4064	26.0631
Atpif1	23.5108	26.0363
Ngrn	1.23699	26.0162
Dlat	27.6081	25.9795
Tdrkh	10.1257	25.6943
Coq7	15.3126	25.6796
Slc25a10	35.7791	25.5424
Dhx30	-1.24695	25.5315
Nudt6	9.78366	25.4867
Dnajc11	-3.08859	25.4479
Tmem143	11.3905	25.3796
Nudt19	15.9608	25.3393
Gadd45gip1	7.17394	25.2964
Slc25a24	1.68339	25.1376
Naxe	19.5259	25.112
Sdhaf1	17.9144	25.1043
Mettl4	46.2726	25.0777
Immp2l	18.2004	25.0149
Them4	11.6491	24.7056
Aco2	18.263	24.6742
Mrpl18	13.6108	24.6487
Abcb10	21.0355	24.6144
Ogdhl	-5.1799	24.4635
Sirt4	5.3809	24.3844
Nsun2	1.60386	24.3671
Slc30a9	16.8934	24.3424
Acadvl	8.34112	24.1903
Arl2	22.6575	24.1813
Mgst3	8.496	24.0353
Plgrkt	16.5212	23.9798
Sardh	23.9382	23.9792
Tmem126a	8.08599	23.7763
Pick1	36.1568	23.6795
Eri3	15.3587	23.6719
Sptlc2	26.5683	23.6699
Nme6	-1.75409	23.6151
Top1mt	12.2997	23.4785
Serac1	-4.26511	23.4395
Iba57	26.9247	23.3711
Gldc	8.9846	23.3262
Mettl17	-0.0385103	23.2799
Msra	8.15845	23.1049
Nubpl	2.26006	22.9206
Ndufv1	7.02379	22.7929
Mcrip2	5.87988	22.6884
Phb	0.125337	22.5722
Nt5m	13.0312	22.4657
Efhd1	5.51118	22.3642
Mrps10	12.8259	22.2277
Mcur1	26.2834	22.2223
Bcl2	5.32509	22.2157
Atp5a1	13.4325	22.2071
Trnt1	19.5404	22.1864
Mrpl20	13.4497	22.1774
Timm22	-4.44024	22.1056
Idi1	2.70837	22.0767
Hemk1	14.6298	22.025
Recql4	-2.17925	22.0035
Acot9	1.97427	21.9011
Atad1	12.4836	21.8515
Chchd4	22.33	21.8056
Cox10	29.9402	21.5097
Tstd3	19.6108	21.4903
BC003965	1.08906	21.4274
Dus2	20.0877	21.4183
Nme4	12.5343	21.3922
Tomm70a	21.4441	21.2383
Abcd1	6.97869	21.0555
Stard7	24.4593	21.0383
Bok	26.6407	20.7523
Gpt2	42.6619	20.5932
Mpv17l2	17.2188	20.5214
Fis1	17.0303	20.4605
Bnip3l	19.4132	20.329
Chchd1	9.46792	20.3148
Dnlz	14.9209	20.2668
Gpx4	22.5789	20.2045
Bphl	-1.79878	20.1906
Mrps14	-2.60603	20.0258
Aars2	15.2192	19.9919
Mthfd2	6.43526	19.9843
Oxct1	34.3207	19.9256
Ociad2	2.68913	19.8399
Macrod1	13.924	19.683
Ndufab1	6.7175	19.5855
Naxd	21.1925	19.5513
Rbfa	20.4493	19.4752
Mrpl45	-0.559327	19.3936
Grhpr	18.2885	19.3092
Tmem14c	4.72288	19.0744
Lonp1	5.61358	19.0087
Aldh6a1	9.3286	18.9946
Dbt	13.6447	18.9753
Hdhd5	3.00134	18.9528
Mterf2	15.6598	18.9525
Metap1d	8.30803	18.9407
Cpox	13.105	18.9329
Abcb6	19.6621	18.9122
Hebp1	4.36892	18.9073
Akr1b7	-3.9034	18.7564
Tmem65	19.5319	18.7072
Cyb5b	4.12358	18.6229
Apoo	1.9868	18.5965
Aifm2	10.7388	18.5786
Aldh9a1	3.40308	18.5267
Gpx1	7.8666	18.4881
Mccc2	16.9426	18.3973
Hadhb	1.21735	18.3859
Ssbp1	-0.0652701	18.3074
Gstz1	15.364	18.2378
Slc25a35	10.5926	18.104
Mrpl1	1.0098	18.0054
Ldhb	7.76454	17.9257
Slc25a51	14.6498	17.9064
Fam162a	16.3308	17.8591
Atpaf1	-1.61039	17.775
Aldh18a1	-4.9573	17.7285
Mtif2	9.6884	17.7201
Mthfsl	6.52185	17.6701
Trmt1	10.2848	17.6406
Echs1	2.81919	17.6362
Glrx5	12.5393	17.6202
Snd1	10.8747	17.5919
Mterf1b	-1.27086	17.4478
Stom	5.14123	17.431
Bcl2l1	33.0769	17.3444
Maip1	4.77491	17.2956
Sars2	39.6539	17.2716
Ptpmt1	24.3946	17.2577
Marchf5	33.2768	17.2241
C1qbp	26.3899	17.2135
Prelid2	9.2753	17.1402
Acsm3	16.41	17.1154
Pdss1	14.3882	17.0715
Mrpl34	7.46834	16.9795
Slc25a27	8.13928	16.8732
Akap10	18.6459	16.8352
Gfer	5.37689	16.8315
Cycs	10.2573	16.831
Slc25a53	-1.23971	16.8242
Hpdl	9.25101	16.7572
Angel2	45.0202	16.7457
Ddx28	6.45574	16.7181
Aldh4a1	3.07333	16.7134
Vdac3	1.97962	16.6637
Tomm34	28.3099	16.6542
Fh1	16.4122	16.438
Dhrs2	7.17073	16.4322
Mtarc2	29.9595	16.4154
Fam210a	11.4012	16.3471
Rab5if	12.6838	16.3468
Slc25a26	-1.60549	16.3452
Adhfe1	10.9586	16.2232
Timm50	10.1474	16.219
Letm2	29.05	16.2165
Foxred1	15.16	16.1892
Txn2	4.63237	16.1229
Ckmt2	3.67597	16.0791
Car5b	-0.182946	16.0664
Bid	11.2521	16.0079
Agpat4	2.40404	15.9441
Amt	14.8651	15.9303
Hccs	9.35311	15.912
Aldh5a1	14.9582	15.889
Gm4952	6.47771	15.8026
Gstk1	2.94608	15.6587
Cpt1b	1.53863	15.6037
Echdc2	-4.65788	15.557
Uqcrc1	10.7912	15.5477
Prelid3a	10.8516	15.4862
Pus1	3.0522	15.4505
Cbr2	7.93178	15.4441
Alas1	33.2583	15.4311
Isca2	7.84408	15.3382
Mrpl17	8.00294	15.28
Ogdh	-4.92767	15.2488
Pisd	25.8419	15.2103
Micu3	18.6463	15.1919
Pycr2	-1.91146	15.0127
Yrdc	25.8492	15.0073
Ybey	6.69261	14.9631
Gcat	13.2885	14.8909
Mtx3	10.1506	14.8026
Chchd3	19.5263	14.7987
Cox19	-3.34203	14.7549
Iscu	1.17853	14.5984
Atp5c1	17.6803	14.533
Acot10	1.48241	14.4005
L2hgdh	30.8026	14.3843
Lig3	9.54633	14.259
Aldh3a2	15.4989	14.204
Higd2a	7.93823	14.1758
Bloc1s1	7.23448	14.1565
Arg2	27.7124	14.1443
Mrps12	9.91864	14.0617
Tfb1m	2.91654	13.9989
Hibadh	14.2151	13.9956
Gatd3a	16.4315	13.9939
Slc25a45	19.5027	13.9201
Rdh14	7.54733	13.9157
Glyctk	3.22344	13.9023
Cox7a1	5.4262	13.8404
Pdha1	19.4246	13.7617
Qtrt1	10.7848	13.7226
Fundc1	9.91099	13.6551
Mrpl43	24.1548	13.5831
Mul1	16.5903	13.5817
Mipep	14.3632	13.5744
Tha1	21.0855	13.4777
Acad11	8.69353	13.4385
Nadk2	-1.81098	13.437
Slc25a15	11.7463	13.4234
Ppif	32.3484	13.3898
Slc25a21	3.27752	13.3554
Dmac1	4.15232	13.3352
Qdpr	-0.697929	13.2841
Armcx6	20.0054	13.2524
Afg3l1	5.48861	13.2466
Acaa1a	12.3358	13.2351
Akap1	6.05369	13.2096
Prepl	19.5658	13.1858
Kyat3	4.79721	13.1565
Ndufaf6	-2.29799	13.1062
Timm17b	12.1273	13.0494
Sdsl	13.0201	12.9202
Timm17a	34.672	12.9127
Acad10	9.63761	12.8364
Acot7	13.6715	12.814
Cyp27b1	21.4001	12.7999
Mfn1	11.843	12.7909
Mtfr2	10.8946	12.7562
Slc25a30	16.7994	12.7535
Prdx5	17.6997	12.6955
Adcy10	5.52277	12.6557
Prelid1	12.9434	12.6397
Ptges2	21.1203	12.5892
Mettl15	4.13804	12.5543
Trap1	-3.27287	12.5183
Dld	16.4936	12.5166
Hadha	0.51359	12.4865
Slc25a31	5.2609	12.4741
Mrpl38	8.08339	12.4481
Elac2	10.9063	12.3978
Miga2	3.24115	12.3422
Ptcd3	21.2549	12.3385
Mrps21	3.00183	12.2502
Aldh2	10.2388	12.2476
Thg1l	13.0436	12.2336
Thnsl1	10.3728	12.226
Hagh	23.3727	12.187
Pld6	17.4392	12.1584
Mtch2	11.0036	12.005
Timm8b	9.69464	11.9743
Atpaf2	6.37566	11.9614
Mterf1a	2.50591	11.9613
Coq2	0.406433	11.9464
Akr1b10	16.5003	11.9449
Tmem126b	9.41774	11.9136
Tefm	-2.45708	11.6666
Pank2	32.8328	11.6266
Gpam	0.659144	11.5903
Crot	2.33562	11.5804
Dna2	-0.0022266	11.5174
Gsr	8.36763	11.4781
Lars2	-0.548035	11.4744
Supv3l1	31.8902	11.4338
Prkaca	17.2276	11.3574
Sugct	-0.919831	11.3222
Mpc2	25.9205	11.2757
Atp5j	15.7716	11.2409
Fdxr	7.91304	11.2234
Mrpl55	9.42319	11.2166
Casp3	1.94112	11.2117
Etfdh	5.27312	11.1761
Hars2	5.67816	11.1677
Crls1	30.2182	10.9701
Slc25a14	12.4764	10.8844
Mrpl22	-2.35415	10.848
Ndufv2	22.8503	10.8109
Pmaip1	16.2027	10.8017
Dguok	2.51649	10.792
Atp23	16.3022	10.7596
Dut	3.29051	10.7334
Mff	9.02659	10.6918
Mtarc1	26.9533	10.6692
Cyp11a1	14.2963	10.6682
Dars2	13.9065	10.652
C330018D20Rik	24.5224	10.6221
Slc25a42	1.20497	10.5961
Sdhc	5.63924	10.5545
Pxmp2	12.1402	10.482
Apex1	10.0341	10.4652
Ndufs1	15.5538	10.4202
Mtch1	11.2964	10.3834
Scp2	7.30057	10.3465
Timm21	5.43301	10.3276
Mrps18c	21.3618	10.262
Nit2	-1.21453	10.2019
D2hgdh	6.81728	10.1966
Mrps26	24.0122	10.1932
Sdhb	23.2235	10.1533
Tmem11	5.68987	10.0849
Aldh7a1	2.07288	9.9961
Adck1	15.5779	9.95919
Shmt2	4.10139	9.89397
Ucp1	6.36151	9.89104
Ptrh1	10.1501	9.8625
Mtfmt	2.41771	9.85511
Ckmt1	10.0502	9.76449
Ndufa4	10.8998	9.74844
Acadsb	10.0611	9.73242
Atp5pb	27.2396	9.70551
Coq9	11.6323	9.68808
Cpt1c	23.9293	9.617
Ndufaf2	3.22583	9.57332
Mrpl39	8.90911	9.54121
Mrps31	10.7194	9.53004
Lactb2	-0.724366	9.5263
Mrpl32	15.811	9.48124
Fastk	40.3015	9.35554
Armcx1	19.4808	9.33461
Hsdl2	7.49284	9.23715
Ndufc2	23.8899	9.2266
Apool	12.1213	9.15748
Mrpl9	6.51807	9.12557
Pnkd	22.9587	9.10705
Ndufb9	21.6183	9.09664
Mettl5	13.3908	9.08376
Slirp	3.63041	9.0679
Aadat	3.10765	9.04182
Gls2	-0.901988	9.03793
Abat	3.36966	9.01712
Sphkap	12.075	8.99448
Arf5	23.4606	8.98587
Pusl1	21.0034	8.94166
Sod1	28.8997	8.8458
Fars2	8.40015	8.73262
Tomm5	13.4695	8.68832
Comt	12.816	8.67226
Aldh1a7	8.77105	8.58504
Cox7b	12.3342	8.53638
Afg1l	25.2621	8.51385
Timm10b	3.80611	8.48518
Mecr	5.73136	8.47748
Mrpl13	-2.16018	8.46893
Qrsl1	-0.383442	8.43819
Mmab	32.1996	8.41715
Immt	16.615	8.38721
Suox	8.9996	8.36243
Ephx2	17.0655	8.34027
Mrps15	18.8437	8.34002
Ndufa5	13.2958	8.32782
Prodh2	-4.87282	8.29826
Cep89	0.407597	8.27187
Prdx2	0.363392	8.24117
Slc25a22	12.042	8.09741
Coasy	0.156832	8.08759
Pabpc5	1.93739	8.07812
Abcd3	16.4457	8.05915
Fahd1	15.945	8.0487
Zadh2	0.226744	7.97586
Sqor	6.48751	7.97252
Mmadhc	13.2085	7.9584
Mccc1	-0.738778	7.9565
Armcx2	9.75943	7.94452
Lap3	6.62864	7.93953
Pcca	1.32512	7.93762
Sco1	13.6012	7.87743
Got2	4.84767	7.76778
Coq4	3.82971	7.71732
Micos10	-3.25939	7.7091
Acacb	-0.307886	7.70762
Mrpl4	17.4542	7.70055
Pdk3	16.1882	7.65599
Mfn2	6.45931	7.65277
Yme1l1	8.52281	7.62467
Eral1	5.9142	7.57399
Nags	7.17444	7.55285
Mettl8	16.6966	7.53868
Mrpl10	7.90207	7.53516
Atp5g3	7.05169	7.53421
Aldh1l1	13.4078	7.52978
Ndufs3	10.6784	7.47727
Bcl2l2	2.28582	7.4434
Ppa2	2.19407	7.40377
Mrpl37	-6.15699	7.39879
Acadm	-3.80801	7.36711
Coa3	4.30679	7.36491
Lyrm9	18.5324	7.35349
Cox4i2	3.2907	7.33139
Flad1	9.47025	7.3256
Cisd3	4.45234	7.32334
Slc25a43	-1.55746	7.29581
Alkbh7	20.3445	7.22274
Sfxn5	14.2566	7.2153
Slc25a1	14.176	7.13918
Grpel2	8.95039	7.13378
Lipt2	12.5867	7.09562
Gars	7.81251	6.96354
Mrpl54	16.1367	6.94866
Them7	11.2232	6.90705
Uqcrfs1	15.7454	6.88786
Ppm1k	3.48056	6.88243
Tcaim	13.2413	6.88105
Bax	4.03981	6.80321
Dhrs7b	-1.32921	6.79389
Armcx3	15.9397	6.75223
Cs	4.82478	6.73071
Bcl2a1d	-0.935384	6.72881
Cox5a	10.0811	6.70755
Sdha	5.21446	6.67647
Ndufaf7	5.18682	6.63235
Pet117	1.18987	6.57921
Osbpl1a	8.72609	6.56734
Endog	23.1825	6.56476
Pmpca	12.4086	6.54519
Fkbp8	28.5739	6.47453
Cox6c	13.7835	6.46556
Ndufb3	7.24206	6.4036
Tmem186	3.5254	6.34786
Slc25a37	16.7706	6.34598
Lactb	9.5965	6.32546
Mdh2	13.0716	6.25973
Aifm3	5.85248	6.20307
Pif1	6.49319	6.18325
Agxt2	-1.12278	6.16358
Fpgs	17.5899	6.12613
Hdhd3	17.1584	6.0973
Ndufa6	27.1452	6.04011
Lipt1	-3.83641	6.01827
Polrmt	20.7461	6.0023
Mrpl27	1.8108	5.96817
Mrpl48	5.95272	5.96093
Letmd1	15.7846	5.93209
Ndufa12	7.28737	5.93022
Mtrf1	10.4938	5.88009
Coq8b	4.35385	5.86896
Uqcrc2	25.3398	5.85378
Atp5k	6.90775	5.75233
2310061I04Rik	20.1056	5.70267
Cox5b	8.21988	5.69392
Polq	13.5608	5.68919
Mrpl24	12.7233	5.67097
Malsu1	19.8296	5.65445
Lyrm1	4.71435	5.64968
Tsfm	6.07991	5.62176
Agmat	14.6267	5.59192
Ung	10.0902	5.58994
Ndufa10	0.803095	5.5301
Prxl2a	12.1796	5.51844
Slc25a5	10.0842	5.45796
Sdhd	17.7845	5.44917
Cebpzos	6.86322	5.44561
Nthl1	-1.01866	5.44094
Atp5g2	5.2608	5.39166
Hint1	16.4875	5.38372
Dhrs1	-0.416457	5.35815
Pet100	6.7296	5.3212
Ndufaf1	6.25173	5.27943
Mrps11	10.4	5.27683
Tomm7	8.81159	5.27578
Dnajc28	37.4874	5.27008
Uqcr11	22.555	5.26103
Mrpl23	2.61457	5.23265
Sfxn1	30.7717	5.2217
Ndufb10	4.33836	5.21409
Mpst	23.7415	5.20985
Aldh1l2	5.28407	5.20236
Gls	5.22345	5.17574
Ndufa11	15.5512	5.1705
Lyrm4	5.26917	5.16122
Acp6	9.58825	5.13909
Gatb	-0.0756364	5.13068
Dhrs4	-3.20813	5.12735
Uqcrb	22.1874	5.11519
Sdhaf4	-3.58145	5.03129
Rars2	23.7693	4.98638
Tomm22	24.7681	4.96169
Cox11	9.76376	4.94216
Bad	14.1959	4.83785
Cox4i1	12.873	4.82185
Tbrg4	20.9411	4.71991
Ahcyl1	10.5072	4.67839
Pdhb	26.3392	4.63555
Kmo	-2.68316	4.63169
Mrpl33	-2.6254	4.61856
Nrd1	7.89351	4.61319
Mrm1	11.7283	4.55947
Mrpl28	8.9531	4.52876
Bcl2l13	-6.0535	4.49054
Eci1	4.08474	4.46035
Gdap1	5.77801	4.41851
Ndufs4	9.92214	4.39963
Gpd2	11.6546	4.39435
Cox15	-8.52381	4.38085
Lypla1	6.15543	4.35469
Bdh1	7.19315	4.3496
Fabp1	8.10669	4.34082
Atp5mpl	19.7426	4.29157
Glrx2	2.71122	4.27142
Mrpl46	-1.03241	4.25874
Coq6	0.883127	4.25101
Mrps23	15.307	4.2349
Tspo	12.6907	4.23208
Pigbos1	8.79519	4.2262
Gtpbp6	15.255	4.21424
Tomm6	9.3395	4.18378
Pitrm1	11.6668	4.14536
Ndufa9	7.16071	4.14214
Rfk	12.7574	4.12151
Trmt2b	4.71399	4.11834
Chchd6	-0.498626	4.11293
Ndufa7	15.4006	4.08082
Mrpl40	1.53409	4.07995
Mrpl12	11.1936	4.06608
Mrps18a	4.58434	4.03061
Ccdc58	3.8295	4.01216
Mtg1	2.22277	4.00954
Atp5b	13.2668	4.00738
Nudt8	27.7695	3.91489
H2-Ke6	-4.48746	3.90483
Mterf4	8.50964	3.90355
Rnaseh1	12.1332	3.90053
Nt5dc2	6.14723	3.89481
Pnpla8	25.5676	3.87419
Hsd17b10	1.05286	3.86396
Mtx2	-0.799336	3.85687
Kars	2.33962	3.85037
Hsd17b4	3.58889	3.84679
Smim26	6.90512	3.83807
Glyat	-1.59731	3.83472
Hint3	10.1172	3.83397
Chchd2	14.0798	3.82433
Acad12	3.90337	3.73269
Ndufa13	26.3788	3.72163
Gtpbp3	3.629	3.65999
Lrpprc	8.29233	3.64388
Ndufs2	2.08521	3.58818
Timm10	-0.130052	3.56006
Slc25a18	-3.77208	3.49731
Uqcrh	11.6987	3.49268
Isoc2a	14.1966	3.47557
Timm23	6.64484	3.36659
Mcee	4.64378	3.33909
Oxr1	9.9647	3.3359
Fxn	-4.5274	3.33203
Slc25a46	6.7497	3.26778
Ndufa2	19.4286	3.26066
Atp5d	16.3552	3.23685
Acot13	15.3866	3.22712
Timm13	20.9284	3.16533
Fdx1	30.9025	3.15281
Spr	10.2459	3.0383
Mrpl58	11.9032	3.03826
Vars2	3.5963	3.03814
Idh3b	4.41521	3.02845
Ndufaf3	25.8784	3.00734
Fastkd3	4.438	2.95888
Tmem205	8.27401	2.95011
Acsm1	-0.206666	2.93147
Ccdc51	1.81944	2.89597
Pgam5	3.30732	2.87383
Ndufb6	8.02886	2.87182
Uqcc2	10.1699	2.8705
Slc25a36	2.38298	2.86544
Mtres1	5.43927	2.86537
Mpc1	16.5026	2.85829
Pycr1	10.3788	2.82344
Msrb2	2.72279	2.81412
Park7	3.90297	2.72612
Slc25a39	14.8589	2.71501
Micos13	18.3139	2.71284
Bak1	22.4288	2.69464
Akr7a5	16.1533	2.69413
Mgst1	2.67609	2.69102
Pcbd2	2.75237	2.64777
Cyc1	13.3337	2.64012
Mrps36	0.937567	2.55011
Phb2	23.5599	2.54068
Mrps34	31.6621	2.53547
Otc	2.08629	2.51282
Ndufb8	13.699	2.48581
Aifm1	8.23942	2.46105
Atp5j2	4.96711	2.30744
Mrpl41	0.17106	2.29767
Ndufb2	9.02986	2.24676
Tomm40	31.5113	2.20395
Bckdhb	5.02927	2.20335
Cox7c	5.90725	2.19845
Acaa1b	3.45788	2.18751
Mrpl16	-2.61123	2.17347
Crat	6.29658	2.15956
Sucla2	7.7824	2.1584
Agk	-1.64089	2.12057
Cox8a	9.12111	2.07933
Fmc1	2.20562	2.00038
Mrps18b	31.609	1.87873
Slc25a48	6.69378	1.8545
Timm8a2	-1.73845	1.81585
Ghitm	15.4735	1.81301
Coa7	20.5933	1.78796
Mcub	5.12746	1.78712
Atp5o	13.4696	1.76613
Gatm	-2.32551	1.74807
Slc25a20	6.41723	1.69079
Paics	12.6257	1.58895
Atad3a	34.0805	1.55468
Tst	17.3707	1.55276
Mrpl30	12.3331	1.53716
Mrps17	2.87008	1.52286
Gcdh	-0.0941289	1.52119
Abhd11	5.51372	1.51304
Oat	2.60271	1.50557
Ndufaf8	15.416	1.49203
Aurkaip1	26.2796	1.45801
Rida	3.33801	1.3552
Pcx	12.5066	1.34682
Dnajc15	8.79549	1.3409
Spata20	5.43197	1.30513
Bola3	3.72427	1.29744
Ndufa1	16.6328	1.26453
Ptrh2	2.13132	1.263
Mthfd2l	-4.89662	1.26072
Tstd1	0.857829	1.17287
Maob	-0.531409	1.15642
Acad8	-8.05197	1.13208
Cox14	1.88339	1.11379
Cox7a2	10.6522	1.09727
Ndufs7	8.87345	0.923599
Ndufb7	19.8887	0.911786
Cox8b	2.60132	0.883461
Msrb3	-0.163826	0.872376
Mrps30	10.1728	0.861462
Tfb2m	21.1035	0.80307
Uqcrq	19.2816	0.722381
Ndufb5	16.933	0.71034
Ndufa3	12.9084	0.668694
Ndufb4	-3.56669	0.624409
Mtx1	23.8298	0.601033
Romo1	15.3529	0.596538
Etfb	7.52422	0.589265
Polg	-2.94572	0.544958
Atp5e	10.8277	0.509371
Suclg1	6.07571	0.483773
Grpel1	21.4336	0.432701
Nfu1	8.89449	0.429937
Cox6a2	5.28847	0.350456
Plpbp	12.8067	0.34592
Uqcr10	14.7483	0.312125
Mrpl53	11.75	0.304727
Mrpl44	0.16693	0.303696
Cpt2	7.14267	0.225153
Chdh	6.17521	0.178016
Slc25a2	-2.92675	0.1311
Ldhd	12.4927	0.0802935
Dele1	13.6791	0.0693662
Slc25a3	2.72537	0.0352182
Nme3	31.8022	-0.138516
Atp5h	1.06064	-0.171756
Slc25a47	7.68905	-0.269511
Ndufs5	-2.32547	-0.329095
Nbr1	18.777	-0.334582
Smdt1	6.82159	-0.336361
Gcsh	2.15166	-0.415389
Atp5md	5.67383	-0.489822
Aass	5.17719	-0.525733
Ndufa8	8.8946	-0.533428
Trmu	8.61868	-0.576349
Pdp1	5.59393	-0.595657
Pdpr	-5.26799	-0.692272
Ndufc1	12.1284	-0.696924
Ndufb11	22.8819	-0.698999
Cox6b2	12.4712	-0.712078
Dap3	3.44489	-0.722265
Pdp2	22.645	-0.737906
Atp5l	3.54437	-0.781143
Mrps28	2.20166	-0.882418
Mmut	3.75714	-0.931762
Car5a	5.78277	-1.04068
Guk1	10.1569	-1.06689
Abcd2	5.79759	-1.12887
Chchd10	14.2771	-1.1516
Rcc1l	14.3442	-1.24383
Mrps24	-0.0700208	-1.35881
Mrpl14	6.90607	-1.36606
Chpt1	6.33788	-1.39179
Mief2	26.4623	-1.41152
Pam16	2.02522	-1.42376
Cisd1	13.8336	-1.44254
Rhot2	12.437	-1.46006
Acad9	-4.64136	-1.47317
Ndufs8	9.3783	-1.48292
Nsun4	-0.607811	-1.48825
Nudt9	10.9557	-1.50282
Fth1	8.48709	-1.51291
Bola1	9.22323	-1.53662
Hibch	3.64838	-1.60503
Coa5	4.75855	-1.61082
Mthfs	-6.44831	-1.64926
Ndufs6	7.47655	-1.66697
Cox6b1	10.2906	-1.70203
Sco2	11.3502	-1.70936
Prdx3	16.8118	-1.7389
Cox6a1	18.7271	-1.82736
Mtpap	1.69768	-1.8379
Nfs1	-3.4328	-2.02503
Cps1	6.04354	-2.03045
Dglucy	-5.34233	-2.08243
Mrpl11	13.4334	-2.11079
Cox18	6.87483	-2.16961
Mgarp	2.11423	-2.31905
Pmpcb	15.2575	-2.32977
Csl	-4.77962	-2.36159
Stoml2	2.06262	-2.53567
Timm44	11.6172	-2.59934
Mrps5	5.78565	-2.60067
Ldhal6b	-1.00465	-2.67012
Fdx2	2.00001	-2.73339
Hsdl1	1.76589	-2.79584
Vps13d	1.38777	-2.96663
Me2	9.88495	-3.05602
Mrpl3	13.8351	-3.10876
Mrpl52	4.22646	-3.35054
Nat8l	4.71966	-3.37429
Cox16	4.66197	-3.44119
Mrps16	5.06354	-3.45846
Prss35	1.05065	-3.89741
Acss3	11.3486	-4.02526
Clpp	14.3006	-4.08446
Mrps35	-1.85988	-4.19064
Dmgdh	-1.72423	-4.34497
Ethe1	-4.71789	-4.43325
2300009A05Rik	0.228801	-4.4694
Nit1	1.55565	-4.81799
Cox17	17.2865	-4.89858
Comtd1	11.8804	-4.92187
Myg1	13.211	-5.42736
Mtif3	1.74544	-5.88179
Pdss2	-3.5707	-6.41153
Amacr	6.59539	-6.73415
Samm50	9.58627	-6.84276
Opa1	0.979108	-7.15703
Atp5g1	5.88142	-7.37768
Mrps33	-1.57444	-8.37627
